# Supplementary material for: Acute stress triggers sex-dependent rapid alterations in the human small intestine microbiota composition
Source: Front Microbiol. 2025 Jan 15;15:1441126. doi: 10.3389/fmicb.2024.1441126 (PMC11778178; doi:10.3389/fmicb.2024.1441126)
Supplement: Supplementary file 2 [file Data_Sheet_2.csv]

Subject_id	Sex (0=M, 1=F)	Stres_model (0= Sham stress, 1= CPS)	Age (years)	Weight (Kg)	Height (m)	Menstrual Phase (F=folicular, L=luteal)	BMI	Holmes	Cohen	Beck	NR1D1 FOLD	PER1 FOLD	IL18 FOLD	SOD1 FOLD	CLDN1 FOLD	CLDN2 FOLD	OCL FOLD	TJP1 FOLD	NIFL3 FOLD	NR1D2 FOLD	PER3 FOLD	SLC26A3 FOLD	NFE2L2 FOLD	TJP3 FOLD	TRYP FOLD	NR3C1 FOLD	SERPINA1 FOLD	SBP -95 (mmHg)	SBP -65 (mmHg)	SBP -45 (mmHg)	SBP 0 (mmHg)	SBP 5 (mmHg)	SBP 10 (mmHg)	SBP 15 (mmHg)	SBP 20 (mmHg)	SBP 45 (mmHg)	SBP 105 (mmHg)	DBP -95 (mmHg)	DBP -65 (mmHg)	DBP -45 (mmHg)	DBP 0 (mmHg)	DBP 5 (mmHg)	DBP 10 (mmHg)	DBP 15 (mmHg)	DBP 20 (mmHg)	DBP 45 (mmHg)	DBP 105 (mmHg)	HR -95 (beats/min)	HR -65 (beats/min)
H1S3	1	1	49.25	74.0	1.6		28.9	69.0	25.0	4.0	0.61	0.48	0.66	1.14	0.80	1.75	0.84	0.88	1.63	0.52	0.35	0.26	0.69	1.40	0.67	0.73	1.44				142	146		132	140	130	141				77	81		75	83	74	74
H2S3	0	1	22.65	82.3	1.9		21.9	42.0	11.0	0.0	0.19	0.41	0.76	1.24	0.72	0.86	0.99	0.77	2.44	0.53	0.47	0.64	0.80	1.05	1.16	1.13	1.45	119		128	118	137		90	140	132	127	71		75	67	79		78	76	70	80	61
H3S3	0	1	42.20	65.0	1.7		23.0	399.0	28.0	10.0																		110		111	109	124		94	93	111	112	70		80	79	87		46	55	71	75	67
H4S3	0	1	33.52	78.0	1.7		26.7	76.0	9.0	0.0																					115	124		127	114	113	119				71	83		87	80	65	76
H6S3	1	1	25.55	65.0	1.7		22.8	104.0	13.0	0.0	0.25	0.51	1.48	1.06	0.81	1.25	1.01	1.22	2.36	0.64	0.46	1.10	1.67	0.95	1.03	1.03	1.25	112		106	115	114		112	113	112	110	64		66	70	75		71	65	67	68	69
H7S3	1	1	22.35	60.0	1.7		20.3	54.0	27.0	8.0																		103		110	124	108		113	111	110	112	75		60	69	78		61	60	51	73	74
H11S3	1	1	24.18	69.0	2.0		17.6	144.0	16.0	1.0																		121		119	122	133		124	123	118	116	79		72	85	91		85	88	87	77	77
H14S3	0	1	21.74	84.0	1.8		27.4	25.0	6.0	0.0	0.21	0.35	0.77	1.53	0.72	1.69	1.22	0.89	2.27	0.83	0.69	0.72	1.21	0.86	0.58	1.25	1.59	143		131	122	149		148	131	133	138	65		61	70	98		98	65	69	67	66
H15S3	0	1	22.84	90.0	1.9		26.3	117.0	26.0	0.0	0.18	0.35	0.96	1.17	0.86	0.76	1.32	1.54	2.46	0.81	0.93	1.20	1.45	1.24	1.15	1.19	1.21	109		119	123	140		130	126	124	119	65		72	83	94		93	87	74	86	61
H17S3	0	1	22.93	78.0	1.8		24.9	84.0	12.0	0.0	0.22	0.48	0.59	1.08	0.99	1.41	1.15	0.89	1.99	0.50	0.34	0.75	1.00	0.89	1.19	1.00	1.29	119		128	124	132		129	123	121	137	69		72	87	82		77	76	77	82	68
H19S3	0	1	39.21	70.0	1.7		24.2	97.0	32.0	10.0	0.32	0.13	0.81	0.86	0.56	0.70	0.74	1.03	1.59	0.46	0.51	0.41	0.69	0.90	0.89	1.02	1.39	109		113	123	134		126	128	130	114	61		68	42	77		82	79	78	97	56
H20S3	0	1	21.63	97.0	1.9		28.3	100.0	11.0	0.0	0.40	0.25	0.73	1.25	0.71	2.09	0.90	1.07	0.75	0.55	0.42	0.77	0.96	1.04	0.91	0.97	1.18	139		138	135	154		144	142	133	141	76		71	77	86		85	80	88	86	73
H27S3	1	1	27.57	56.0	1.6	F	22.2	33.0	19.0	0.0	0.26	0.62	0.63	0.96	0.74	1.65	0.87	0.80	1.41	0.74	0.84	0.83	0.77	0.87	1.07	0.90	1.15	118		134	118	130		125	120	124	115	77		48	78	87		101	82	88	69	74
H29S3	1	1	21.64	55.0	1.6	L	20.7	62.0	11.0	0.0	0.28	0.46	0.77	1.14	1.04	1.57	0.82	0.77	1.45	0.60	0.58	0.71	0.82	0.95	1.16	0.87	1.01	135	133	146	135	150	145	151	142	134	139	75	81	98	84	110	95	93	87	86	74	76	76
H30S3	1	1	23.40	60.0	1.7	F	21.0	74.0	27.0	3.0	0.04	0.07	0.37	1.07	0.33	0.70	0.35	0.40	1.04	0.24	0.18	0.23	0.41	0.33	0.65	0.41	0.66	114	130	103	108	114	111	115	119	104	111	76	45	86	69	80	79	76	79	69	71	60	84
H31S3	0	1	21.94	75.0	1.8		22.9	37.0	21.0	0.0	0.39	0.49	1.15	1.34	1.55	1.07	1.38	1.40	1.45	0.82	1.08	0.75	1.00	1.26	0.66	1.35	2.02	135	149	140	146	136	148	134	140	124	131	91	92	87	98	103	91	91	94	82	84	73	85
H32S3	0	1	23.43	62.0	1.7		20.5	222.0	8.0	0.0	0.40	0.74	1.58	1.23	0.71	0.56	1.05	1.01	0.92	0.87	1.26	0.33	0.92	1.37	0.93	1.06	1.75	122	129	125	119	131	120	120	117	120	116	67	80	91	76	80	77	79	73	66	73	78	95
H33S3	1	1	22.01	59.0	1.7	F	20.7	88.0	18.0	1.0	0.22	0.54	0.85	1.09	0.82	1.10	0.81	0.72	1.29	0.65	0.68	0.86	0.84	0.95	0.97	0.77	0.90	118	123	133	113	118	134	107	105	105	108	70	69	75	81	73	74	67	72	71	77	77	83
H34S3	1	1	21.75	54.6	1.7	L	19.1	137.0	20.0	0.0	0.20	0.15	0.69	1.02	0.91	1.54	0.77	0.67	2.20	0.51	0.44	0.48	0.72	0.71	1.11	0.89	1.21	112	112	117	115	112	118	122	125	113	117	70	69	71	72	73	77	88	86	67	72	66	73
H35S3	1	1	21.75	50.0	1.6	L	20.8	0.0	22.0	0.0	0.20	0.92	0.82	0.95	0.93	1.03	0.89	0.98	2.23	0.64	0.73	1.33	1.16	0.92	1.10	0.98	1.16	130	118	136	132	117	121	113	101	108	105	73	78	101	79	88	80	56	49	69	77	79	88
H39S3	1	1	21.60	57.0	1.7	L	19.3	69.0	11.0	0.0	0.29	0.46	0.74	1.35	1.13	1.88	0.87	0.84	1.47	0.64	0.54	0.30	0.81	1.09	1.20	1.02	1.54	117	115	132		118	118	101	128	114	118	69	63	86		71	72	64	74	71	69	73	72
H40S3	0	1	35.21	78.0	1.7		25.8	97.0	17.0	0.0	0.20	0.38	0.86	1.32	0.78	1.15	1.09	1.03	2.12	0.56	0.53	0.41	1.05	1.74	0.83	1.10	1.69	128	116	133	100	132	122	124	120	134	127	76	57	84	84	102	86	82	76	74	76	68	66
H41S3	1	1	27.22	91.0	1.7	F	30.1	132.0	19.0	1.0	0.73	2.03	1.28	1.18		1.80		1.68	1.62	1.23	2.01	1.81	1.19	2.26	1.87	1.47	1.78	111	99	131	120	128	122	120	125	131	130	70	62	76	69	48	84	72	79	76	73	50	57
H42S3	0	1	22.18	75.0	1.7		25.1	248.0	20.0	10.0	0.26	0.35	0.95	1.06	1.16	1.14	0.76	0.97	1.48	0.70	0.82	0.60	0.79	0.94	1.29	0.98	1.14	139	141	136	146	143	140	152	144	131	129	88	93	98	85	103	100	101	103	87	92	75	90
H43S3	0	1	22.18	75.0	1.7		25.1	133.0	13.0	0.0	0.29	0.64	0.68	1.00	0.93	1.48	0.86	1.16	1.62	0.51	0.50	0.95	0.79	1.18	0.76	0.88	0.97	121	111	114	121	130	148	135	118	114	120	63	62	75	78	83	64	83	64	79	84	70	56
H44S3	1	1	23.38	63.0	1.7	L	21.8	0.0	14.0	0.0	0.40	0.61	1.91	1.00		3.88		1.30	2.78	1.99	0.57	1.01	2.11	1.55	2.31	1.17	2.31	122	117	121	120	128	130	114	121	117	118	69	61	62	83	83	64	67	57	66	67	77	72
H45S3	1	1	22.22	62.5	1.7	L	21.9	13.0	5.0	0.0	0.19	0.23	0.64	0.99	1.38	1.88	1.01	0.82	2.19	0.48	0.45	0.70	0.79	0.88	1.33	0.96	1.24	117	139	111	130	132	117	120	130	121	125	64	73	72	75	88	76	73	73	74	74	85	90
H46S3	1	1	18.91	58.6	1.6	F	23.2	95.0	10.0	0.0	0.31	0.82	0.80	1.10	0.97	0.58	0.91	0.99	1.09	0.75	1.08	1.07	0.78	1.00	0.90	0.90	1.45	128	117	142	142	137	139	179	137	125	119	75	68	70	90	83	85	62	49	73	81	62	70
H47S3	0	1	22.18	65.0	1.7		22.0	209.0	14.0	0.0	0.17	0.76	0.76	1.11	1.13	1.02	1.26	1.02	2.65	0.53	0.48	0.82	1.18	0.99	1.18	1.12	1.42	121	135	144	134	134	145	142	129	123	131	76	68	87	86	98	88	91	81	84	70	64	81
H48S3	1	1	38.76	60.0	1.8	L	18.9	55.0	13.0	0.0	0.25	0.33	0.81	1.30	0.79	1.10	1.02	0.97	0.87	0.74	0.57	0.36	0.75	0.91	1.00	0.96	1.31	114	107	115	127	133	156	127	117	117	121	77	76	80	83	90	83	88	82	83	74	91	88
H50S3	1	0	42.25	57.0	1.6		22.3	139.0	1.0	0.0	0.19	0.21	1.03	0.94	0.77	1.28	1.17	1.16	2.28	0.58	0.51	0.52	1.10	0.93	0.83	1.10	1.11	118	117	126	118	110	104	100	98	97	113	68	73	84	82	76	76	73	72	65	62	64	84
H52S3	1	0	25.61	75.0	1.7	F	27.5	114.0	8.0	0.0	0.43	0.50	1.03	1.03	0.77	0.83	0.95	1.07	1.23	0.78	0.98	1.05	0.85	1.15	0.97	0.94	1.17	134	105	115	115	121	115	101	117	107	117	42	71	79	77	81	72	76	69	73	72	78	75
H53S3	0	0	26.06	73.0	1.7		24.1	25.0	15.0	1.0	0.27	0.60	0.82	1.03	0.82	0.84	1.27	0.82	0.69	0.85	1.06	0.24	0.73	0.88	1.03	0.86	1.48	121	122	122	117	118		112	113	115	103	57	66	83	65	71		69	57	70	74	56	81
H54S3	0	0	23.12	96.0	1.9		27.2	45.0	7.0	0.0																		148	145	134	140	133		130	130	129	129	82	75	90	78	74		82	77	75	75	96	102
H55S3	1	0	22.43	70.0	1.8	F	22.6	98.0	12.0	3.0	0.30	0.62	0.84	1.18	0.61	1.28	0.95	1.15	1.87	0.71	0.76	0.62	0.84	1.30	1.20	1.04	1.53	107	101	97	100	102	104	104	101	104	104	56	53	63	58	59	56	67	63	60	55	65	63
H56S3	1	0	22.45	60.0	1.7	L	20.3	25.0	11.0	0.0	0.36	0.21	0.85	1.00	0.95	1.01	0.85	0.85	1.68	0.61	0.76	0.76	0.76	0.95	0.86	0.86	1.07	135	129	128	126	120	118	113	117	118	110	80	85	86	76	77	70	73	74	70	70	62	65
H57S3	0	0	26.89	75.0	1.8		23.1	50.0	14.0	0.0	0.22	0.68	0.90	1.09	0.81	1.21	0.98	0.92	1.62	0.71	0.63	0.75	0.82	0.97	0.82	1.01	1.22	135	133	138	138	144	126	138	125	137	135	73	70	78	80	76	73	77	72	70	71	62	76
[truncated: 38 more columns]
